# Supplementary material for: Empirical and Computational Evaluation of Hemolysis in a Microfluidic Extracorporeal Membrane Oxygenator Prototype
Source: Micromachines (Basel). 2024 Jun 15;15(6):790. doi: 10.3390/mi15060790 (PMC11205701; doi:10.3390/mi15060790)
Supplement: Supplementary file 1 [file micromachines-15-00790-s001.zip]

Archive with 1 entries (1 files):
- micromachines-2953850-supplementary.pdf
